# Supplementary material for: Potential Molecular Mechanism of TNF Superfamily-Related Genes in Glioblastoma Multiforme Based on Transcriptome and Epigenome
Source: Front Neurol. 2021 Feb 11;12:576382. doi: 10.3389/fneur.2021.576382 (PMC7905170; doi:10.3389/fneur.2021.576382)
Supplement: Supplementary Table 1 — The detailed information of the 76 TNF superfamily-related genes. [file Table_1.XLS]

## Sheet: Sheet1
Supplementary table 1. The detailed information of the 76 TNF superfamily-related genes
Gene Symbol	Gene name	Chromosome	TNFSF/TNFRSF association	Inclusion rationale if signaling, not TNFSF/TNFRSF
CASP10	caspase 10, apoptosis-related cysteine peptidase	2	signaling	apoptosis module
CASP3	caspase 3, apoptosis-related cysteine peptidase	4	signaling	apoptosis module
CASP7	caspase 7, apoptosis-related cysteine peptidase	10	signaling	apoptosis module
CASP8	caspase 8, apoptosis-related cysteine peptidase	2	signaling	apoptosis module
CD40	CD40 molecule, TNF receptor superfamily member 5	20	receptor
CFLAR	CASP8 and FADD-like apoptosis regulator	2	signaling	apoptosis module
CHUK	conserved helix-loop-helix ubiquitous kinase	10	signaling	NFkB module
CREB3	cAMP responsive element binding protein 3	9	signaling	ERK module
DNM1L	dynamin 1-like	12	signaling	necroptosis module
EDA2R	ectodysplasin A2 receptor	X	receptor
FADD	Fas (TNFRSF6)-associated via death domain	11	signaling	adaptor
FAS	Fas cell surface death receptor	10	receptor
FOS	FBJ murine osteosarcoma viral oncogene homolog	14	signaling	p38/JNK modules
IKBKB	inhibitor of kappa light polypeptide gene enhancer in B-cells, kinase beta	8	signaling	NFkB module
IKBKE	inhibitor of kappa light polypeptide gene enhancer in B-cells, kinase epsilon	1	signaling	NFkB module
ITCH	itchy E3 ubiquitin protein ligase	20	signaling	apoptosis module
JUN	jun proto-oncogene	1	signaling	p38/JNK modules
JUND	jun D proto-oncogene	19	signaling	p38/JNK modules
LTB	lymphotoxin beta (TNF superfamily, member 3)	6	ligand
LTBR	lymphotoxin beta receptor (TNFR superfamily, member 3)	12	receptor
MAGI2	membrane associated guanylate kinase, WW and PDZ domain containing 2	7	signaling	p38/JNK modules
MAP2K1	mitogen-activated protein kinase kinase 1	15	signaling	ERK module
MAP2K3	mitogen-activated protein kinase kinase 3	17	signaling	p38/JNK modules
MAP2K4	mitogen-activated protein kinase kinase 4	17	signaling	p38/JNK modules
MAP2K6	mitogen-activated protein kinase kinase 6	17	signaling	p38/JNK modules
MAP2K7	mitogen-activated protein kinase kinase 7	19	signaling	p38/JNK modules
MAP3K14	mitogen-activated protein kinase kinase kinase 14	17	signaling	NFkB module
MAP3K5	mitogen-activated protein kinase kinase kinase 5	6	signaling	p38/JNK modules
MAP3K7	mitogen-activated protein kinase kinase kinase 7	6	signaling	MAP kinase activation module
MAP3K8	mitogen-activated protein kinase kinase kinase 8	10	signaling	ERK module
MAPK1	mitogen-activated protein kinase 1	22	signaling	ERK module
MAPK14	mitogen-activated protein kinase 14	6	signaling	NFkB module
MLKL	mixed lineage kinase domain-like	16	signaling	necroptosis module
NFKB1	nuclear factor of kappa light polypeptide gene enhancer in B-cells 1	4	signaling	NFkB module
NFKB2	nuclear factor of kappa light polypeptide gene enhancer in B-cells 2 (p49/p100)	10	signaling	NFkB module
NGFR	nerve growth factor receptor	17	receptor
PGAM5	phosphoglycerate mutase family member 5	12	signaling	necroptosis module
RELA	v-rel avian reticuloendotheliosis viral oncogene homolog A	11	signaling	NFkB module
RELB	v-rel avian reticuloendotheliosis viral oncogene homolog B	19	signaling	NFkB module
RELT	RELT tumor necrosis factor receptor	11	receptor
RIPK1	receptor (TNFRSF)-interacting serine-threonine kinase 1	6	signaling	necroptosis module
RIPK3	receptor-interacting serine-threonine kinase 3	14	signaling	necroptosis module
RPS6KA4	ribosomal protein S6 kinase, 90kDa, polypeptide 4	11	signaling	ERK module
TAB1	TGF-beta activated kinase 1/MAP3K7 binding protein 1	22	signaling	MAP kinase activation module
TAB2	TGF-beta activated kinase 1/MAP3K7 binding protein 2	6	signaling	MAP kinase activation module
TANK	TRAF family member-associated NFKB activator	2	signaling	NFkB module
TBK1	TANK-binding kinase 1	12	signaling	NFkB module
TNFAIP3	tumor necrosis factor, alpha-induced protein 3	6	signaling	NFkB module
TNFRSF10B	tumor necrosis factor receptor superfamily, member 10b	8	receptor
TNFRSF10C	tumor necrosis factor receptor superfamily, member 10c, decoy without an intracellular domain	8	receptor
TNFRSF10D	tumor necrosis factor receptor superfamily, member 10d, decoy with truncated death domain	8	receptor
TNFRSF11A	tumor necrosis factor receptor superfamily, member 11a, NFKB activator	18	receptor
TNFRSF11B	tumor necrosis factor receptor superfamily, member 11b	8	receptor
TNFRSF12A	tumor necrosis factor receptor superfamily, member 12A	16	receptor
TNFRSF14	tumor necrosis factor receptor superfamily, member 14	1	receptor
TNFRSF18	tumor necrosis factor receptor superfamily, member 18	1	receptor
TNFRSF19	tumor necrosis factor receptor superfamily, member 19	13	receptor
TNFRSF1A	tumor necrosis factor receptor superfamily, member 1A	12	receptor
TNFRSF1B	tumor necrosis factor receptor superfamily, member 1B	1	receptor
TNFRSF21	tumor necrosis factor receptor superfamily, member 21	6	receptor
TNFRSF25	tumor necrosis factor receptor superfamily, member 25	1	receptor
TNFRSF4	tumor necrosis factor receptor superfamily, member 4	1	receptor
TNFRSF6B	tumor necrosis factor receptor superfamily, member 6b, decoy	20	receptor
TNFSF10	tumor necrosis factor (ligand) superfamily, member 10	3	ligand
TNFSF12	tumor necrosis factor (ligand) superfamily, member 12	17	ligand
TNFSF13	tumor necrosis factor (ligand) superfamily, member 13	17	ligand
TNFSF13B	tumor necrosis factor (ligand) superfamily, member 13b	13	ligand
TNFSF8	tumor necrosis factor (ligand) superfamily, member 8	9	ligand
TNFSF9	tumor necrosis factor (ligand) superfamily, member 9	19	ligand
TRADD	TNFRSF1A-associated via death domain	16	signaling	adaptor
TRAF1	TNF receptor-associated factor 1	9	signaling	adaptor
TRAF2	TNF receptor-associated factor 2	9	signaling	adaptor
TRAF3	TNF receptor-associated factor 3	14	signaling	adaptor
TRAF4	TNF receptor-associated factor 4	17	signaling	adaptor
TRAF5	TNF receptor-associated factor 5	1	signaling	adaptor
TRAF6	TNF receptor-associated factor 6, E3 ubiquitin protein ligase	11	signaling	adaptor
