# Supplementary material for: Potential Molecular Mechanism of TNF Superfamily-Related Genes in Glioblastoma Multiforme Based on Transcriptome and Epigenome
Source: Front Neurol. 2021 Feb 11;12:576382. doi: 10.3389/fneur.2021.576382 (PMC7905170; doi:10.3389/fneur.2021.576382)
Supplement: Supplementary Table 2 — The 74 methylation sites were correlated with prognosis. [file Table_2.XLS]

## Sheet: Sheet1
Supplementary Table 2 The 74 methylation sites were correlated with prognosis
Methylation sites	Gene	HR	lower.95	upper.95	P value
cg20326248	TNFRSF19	0.0814652	0.0208537	0.318244	0.00031001
cg23038074	RIPK3	0.0360877	0.00587332	0.221735	0.000335708
cg04857420	TNFRSF11B	431503000000	38707.5	4.8103e+18	0.00121251
cg20822579	RIPK3	0.130899	0.0379379	0.451647	0.00129147
cg10452531	LTBR	0.235173	0.0961014	0.575499	0.00152421
cg08740698	LTBR	0.207974	0.0780662	0.554056	0.00168316
cg07648238	LTBR	0.198575	0.0715433	0.55116	0.00191109
cg01943874	CD40	0.16967	0.0542638	0.530515	0.00228977
cg27090216	TNFRSF10C	0.125598	0.0327444	0.481757	0.00248874
cg13050240	RIPK3	0.137895	0.0372905	0.509917	0.00298415
cg22337605	TNFRSF1B	0.0450878	0.00575636	0.35316	0.00316677
cg20617093	TNFSF9	0.102464	0.0215869	0.486352	0.0041426
cg23394673	TNFRSF4	0.0995986	0.0200212	0.495469	0.00483435
cg26805263	TNFRSF19	7.06304	1.77918	28.039	0.0054524
cg18326562	MAP2K6	0.122059	0.0275203	0.541362	0.00565026
cg19620294	TNFRSF11B	76.3844	3.52104	1657.06	0.00574923
cg18332814	TNFRSF19	6.69456	1.66123	26.9783	0.00750137
cg26189983	TNFRSF1B	0.167778	0.0444376	0.633461	0.00845093
cg02070205	MAP3K8	0.133096	0.0294734	0.601036	0.00874589
cg12545993	TNFRSF11B	40163.3	13.9303	1.15797e+08	0.00910726
cg07469981	TRAF4	3.48e-24	3.82e-42	3.17e-06	0.0104624
cg23831143	TNFRSF10C	0.228404	0.0728332	0.716271	0.0113349
cg23079808	LTBR	0.266476	0.0956821	0.742139	0.011386
cg12271199	JUN	6.97e-39	1.54e-68	3.16e-09	0.0116792
cg00700596	TNFRSF21	0.000146119	1.51e-07	0.141044	0.0117833
cg24350296	TNFRSF19	125.923	2.92133	5427.87	0.0117942
cg01456571	TNFRSF10D	0.250654	0.0840408	0.747583	0.0130746
cg19359238	RIPK1	1.4e-09	1.11e-16	0.0176341	0.0145232
cg14661234	TNFRSF4	0.113213	0.0197166	0.650075	0.0145696
cg20334079	TNFRSF19	23.156	1.85048	289.762	0.0147956
cg25763292	CASP7	0.0145296	0.000471894	0.447363	0.0155213
cg19476647	LTBR	0.169278	0.0401144	0.714334	0.0156103
cg12229666	JUN	1.48e-17	1.95e-31	0.00112228	0.0174769
cg13066043	RIPK3	0.264438	0.0881106	0.793632	0.0176841
cg11088227	RIPK1	0.0245992	0.00114971	0.526327	0.0177576
cg19846827	MAP3K8	2.35e-54	7.47e-99	7.37e-10	0.0181661
cg08878967	NFKB2	2.24e-30	3.01e-55	1.67e-05	0.0194679
cg01186777	TNFSF9	0.347087	0.140701	0.856203	0.0216214
cg12217560	TNFRSF19	13.302	1.45975	121.214	0.0217051
cg14847502	MAP3K8	0.124655	0.0209797	0.740665	0.0220125
cg16101962	RIPK1	0.0248551	0.00104399	0.591744	0.0223501
cg20038493	RIPK3	0.20397	0.051568	0.806774	0.0234511
cg05982835	CASP7	9.19e-09	8.55e-16	0.0988933	0.0250881
cg24016624	RELB	8.44e-08	5.36e-14	0.13295	0.025279
cg00155063	TNFRSF1B	0.345196	0.132959	0.896217	0.0288844
cg01483832	NFKB2	4.62e-15	4.08e-28	0.0521865	0.0313562
cg24342464	TNFSF9	0.186256	0.0403163	0.860481	0.0313652
cg10656742	TNFRSF19	0.131885	0.020837	0.834745	0.0314109
cg26731644	TNFRSF21	0.00188094	6.17e-06	0.573101	0.0314968
cg13289132	MAP3K8	0.0438865	0.00254141	0.757859	0.031499
cg25680628	MAP3K8	0.165737	0.03203	0.857597	0.0321019
cg16977570	TNFRSF19	0.0253225	0.00087508	0.732769	0.0322695
cg14995475	TNFSF9	0.254999	0.0726402	0.895157	0.0329385
cg27631256	TNFSF8	0.27441	0.0822272	0.915762	0.0354588
cg00510447	TNFRSF12A	0.143774	0.0235557	0.877533	0.0355956
cg05599723	TNFRSF1B	0.112844	0.014663	0.868427	0.0361305
cg00504595	TNFRSF19	11.124	1.16579	106.146	0.0363267
cg13109397	CASP8	0.000127725	2.75e-08	0.59249	0.0373898
cg01994328	MAP3K8	1.07e-46	5.57e-90	0.00207289	0.0373909
cg02084087	TNFRSF25	0.212837	0.0491565	0.921543	0.0385239
cg01606628	RIPK1	0.0382778	0.00173032	0.846776	0.0389007
cg24511869	RELB	3.54e-10	3.64e-19	0.344877	0.0393242
cg08309809	TNFRSF10C	0.288516	0.0880682	0.945193	0.0400664
cg10964421	TNFRSF10D	0.366433	0.14015	0.958065	0.0406259
cg15720547	FADD	5.49e-06	4.87e-11	0.618167	0.0412495
cg26842802	CASP8	0.131855	0.0188372	0.922948	0.041278
cg10059687	TNFRSF25	0.106014	0.0121927	0.92178	0.0419742
cg16686951	CD40	0.286859	0.0852153	0.965648	0.0437574
cg16907669	RIPK1	1.41e-07	2.75e-14	0.725765	0.0454332
cg00978584	CASP8	0.065518	0.00452816	0.947981	0.0455923
cg17238150	RIPK1	8.99e-06	9.78e-11	0.826021	0.0462895
cg15205428	TNFRSF25	0.291623	0.0857076	0.992255	0.0485629
cg27175788	RIPK3	3.6183	1.005	13.0269	0.0491138
cg18356847	TAB2	0.188901	0.0357177	0.999047	0.049869
