# Supplementary material for: Potential Molecular Mechanism of TNF Superfamily-Related Genes in Glioblastoma Multiforme Based on Transcriptome and Epigenome
Source: Front Neurol. 2021 Feb 11;12:576382. doi: 10.3389/fneur.2021.576382 (PMC7905170; doi:10.3389/fneur.2021.576382)
Supplement: Supplementary Table 3 — The obtained drug-gene interactions from DGIdb database. [file Table_3.XLS]

## Sheet: Sheet1
Supplementary Table 3 The obtained drug-gene interactions from DGIdb database
Gene	Drug	Interaction types	Sources	PMID
TNFRSF12A	enavatuzumab	agonist	ChemblInteractions	/
CD40	dacetuzumab	inhibitor/antibody	TdgClinicalTrial|ChemblInteractions|TTD	/
CD40	pg-102	inhibitor	TdgClinicalTrial|ChemblInteractions	/
CD40	teneliximab	partial agonist	ChemblInteractions	/
CD40	tetanus toxoid	/	NCI	9694951
CD40	hydroquinone	/	NCI	17118622
CD40	streptozotocin	/	NCI	15016184|11937525
CD40	fludarabine	/	NCI	9450802
CD40	lucatumumab	/	TdgClinicalTrial	/
TNFRSF11B	zoledronic acid	/	PharmGKB	/
TNFRSF11B	risedronic acid	/	NCI	15777635
TNFRSF11B	epinephrine	/	NCI	11239501
TNFRSF11B	testosterone	/	NCI	11932280
