# Supplementary material for: Potential Molecular Mechanism of TNF Superfamily-Related Genes in Glioblastoma Multiforme Based on Transcriptome and Epigenome
Source: Front Neurol. 2021 Feb 11;12:576382. doi: 10.3389/fneur.2021.576382 (PMC7905170; doi:10.3389/fneur.2021.576382)
Supplement: Supplementary Table 4 — Validation of interactions among the obtained drugs and genes in STITCH database. [file Table_4.XLS]

## Sheet: Sheet1
Supplementary Table 4 Validation of interactions among the obtained drugs and genes in STITCH database
Node1	Node2	node1_string_internal_id	node2_string_internal_id	node1_external_id	node2_external_id	neighborhood_on_chromosome	gene_fusion	phylogenetic_cooccurrence	homology	coexpression	experimentally_determined_interaction	database_annotated	automated_textmining	prediction	combined_score
TRAF3	LTBR	1858038	1843171	9606.ENSP00000376500	9606.ENSP00000228918	0	0	0	0	0	0.999	0.8	0.568	0	0.999
CD40	CD40LG	1855654	1855311	9606.ENSP00000361359	9606.ENSP00000359663	0	0	0	0	0	0.991	0.9	0.974	0	0.999
OPRM1	naltrindole	1859815	-100004430	9606.ENSP00000394624	-1.CID100004430	0	0	0	0	0	0.968	0.8	0.978	0	0.999
TNFRSF11B	TNFSF11	1847859	1843537	9606.ENSP00000297350	9606.ENSP00000239849	0	0	0	0	0	0.98	0.8	0.946	0	0.999
CD40	TRAF6	1855654	1852047	9606.ENSP00000361359	9606.ENSP00000337853	0	0	0	0	0	0.999	0.9	0.755	0	0.999
TRAF3	CD40	1858038	1855654	9606.ENSP00000376500	9606.ENSP00000361359	0	0	0	0	0	0.999	0.9	0.951	0	0.999
CYP19A1	testosterone	1844790	-100005408	9606.ENSP00000260433	-1.CID100005408	0	0	0	0	0	0.527	0.9	0.995	0	0.999
AR	testosterone	1856164	-100005408	9606.ENSP00000363822	-1.CID100005408	0	0	0	0	0	0.949	0.8	0.982	0	0.999
FDPS	zoledronic acid	1853389	-100068740	9606.ENSP00000349078	-1.CID100068740	0	0	0	0	0	0.973	0.8	0.924	0	0.999
CD40	TRAF2	1855654	1843873	9606.ENSP00000361359	9606.ENSP00000247668	0	0	0	0	0	0.999	0.9	0.896	0	0.999
OPRD1	naltrindole	1843415	-100004430	9606.ENSP00000234961	-1.CID100004430	0	0	0	0	0	0.991	0.8	0.614	0	0.999
TRAF6	TRAF2	1852047	1843873	9606.ENSP00000337853	9606.ENSP00000247668	0	0	0	0.758	0	0.984	0.9	0.585	0	0.998
TRAF3	TRAF2	1858038	1843873	9606.ENSP00000376500	9606.ENSP00000247668	0	0	0	0.858	0	0.971	0.9	0.581	0	0.997
TRAF2	LTBR	1843873	1843171	9606.ENSP00000247668	9606.ENSP00000228918	0	0	0	0	0	0.982	0.8	0.262	0	0.997
FDPS	risedronate	1853389	-100005245	9606.ENSP00000349078	-1.CID100005245	0	0	0	0	0	0.922	0.9	0.477	0	0.995
TNFRSF11B	zoledronic acid	1847859	-100068740	9606.ENSP00000297350	-1.CID100068740	0	0	0	0	0	0	0.9	0.907	0	0.99
TRAF6	TNFSF11	1852047	1843537	9606.ENSP00000337853	9606.ENSP00000239849	0	0	0	0	0	0.692	0.9	0.56	0	0.985
OPRM1	OPRD1	1859815	1843415	9606.ENSP00000394624	9606.ENSP00000234961	0	0	0	0.961	0	0.812	0.9	0.781	0	0.981
CD40LG	TRAF2	1855311	1843873	9606.ENSP00000359663	9606.ENSP00000247668	0	0	0	0	0	0.566	0.9	0.425	0	0.972
risedronate	zoledronic acid	-100005245	-100068740	-1.CID100005245	-1.CID100068740	0	0	0	0	0	0.347	0	0.912	0	0.941
OPRM1	epinephrine	1859815	-100000838	9606.ENSP00000394624	-1.CID100000838	0	0	0	0	0	0.273	0.9	0.222	0	0.94
TRAF3	CD40LG	1858038	1855311	9606.ENSP00000376500	9606.ENSP00000359663	0	0	0	0	0	0	0.9	0.423	0	0.939
OPRD1	epinephrine	1843415	-100000838	9606.ENSP00000234961	-1.CID100000838	0	0	0	0	0	0.273	0.9	0.111	0	0.931
CD40LG	TRAF6	1855311	1852047	9606.ENSP00000359663	9606.ENSP00000337853	0	0	0	0	0	0	0.9	0.324	0	0.929
TRAF3	TRAF6	1858038	1852047	9606.ENSP00000376500	9606.ENSP00000337853	0	0	0	0.74	0	0	0.9	0.881	0	0.922
TNFRSF12A	TRAF2	1850864	1843873	9606.ENSP00000326737	9606.ENSP00000247668	0	0	0	0	0	0.913	0	0.114	0	0.919
CYP19A1	zoledronic acid	1844790	-100068740	9606.ENSP00000260433	-1.CID100068740	0	0	0	0	0	0	0	0.884	0	0.884
AR	CYP19A1	1856164	1844790	9606.ENSP00000363822	9606.ENSP00000260433	0	0	0	0	0	0	0	0.828	0	0.828
CD40	naltrindole	1855654	-100004430	9606.ENSP00000361359	-1.CID100004430	0	0	0	0	0	0	0.8	0.164	0	0.827
AR	streptozotocin	1856164	-100005300	9606.ENSP00000363822	-1.CID100005300	0	0	0	0	0	0	0	0.8	0	0.8
OPRM1	zoledronic acid	1859815	-100068740	9606.ENSP00000394624	-1.CID100068740	0	0	0	0	0	0	0	0.8	0	0.8
TRAF3	TNFRSF12A	1858038	1850864	9606.ENSP00000376500	9606.ENSP00000326737	0	0	0	0	0	0.564	0	0.317	0	0.689
epinephrine	streptozotocin	-100000838	-100005300	-1.CID100000838	-1.CID100005300	0	0	0	0	0	0	0	0.642	0	0.642
epinephrine	testosterone	-100000838	-100005408	-1.CID100000838	-1.CID100005408	0	0	0	0	0	0	0	0.588	0	0.588
TNFRSF11B	risedronate	1847859	-100005245	9606.ENSP00000297350	-1.CID100005245	0	0	0	0	0	0	0	0.585	0	0.585
TNFSF11	zoledronic acid	1843537	-100068740	9606.ENSP00000239849	-1.CID100068740	0	0	0	0	0	0	0.15	0.506	0	0.567
TRAF6	TNFRSF11B	1852047	1847859	9606.ENSP00000337853	9606.ENSP00000297350	0	0	0	0	0	0	0	0.567	0	0.567
TNFSF11	risedronate	1843537	-100005245	9606.ENSP00000239849	-1.CID100005245	0	0	0	0	0	0	0	0.55	0	0.55
streptozotocin	testosterone	-100005300	-100005408	-1.CID100005300	-1.CID100005408	0	0	0	0	0	0	0	0.546	0	0.546
risedronate	testosterone	-100005245	-100005408	-1.CID100005245	-1.CID100005408	0	0	0	0	0	0	0	0.517	0	0.517
TRAF6	LTBR	1852047	1843171	9606.ENSP00000337853	9606.ENSP00000228918	0	0	0	0	0	0	0	0.407	0	0.407
